# Supplementary material for: Aspergillus fumigatus Extracellular Vesicles Display Increased Galleria mellonella Survival but Partial Pro-Inflammatory Response by Macrophages
Source: J Fungi (Basel). 2023 May 4;9(5):541. doi: 10.3390/jof9050541 (PMC10218922; doi:10.3390/jof9050541)
Supplement: Supplementary file 1 [file jof-09-00541-s001.zip]

Archive with 1 entries (1 files):
- jof-2235137-supplementary.pdf
